# Supplementary material for: Tracking the Replication-Competent Zika Virus with Tetracysteine-Tagged Capsid Protein in Living Cells
Source: J Virol. 2022 Mar 14;96(7):e01846-21. doi: 10.1128/jvi.01846-21 (PMC9006885; doi:10.1128/jvi.01846-21)
Supplement: SUPPLEMENTAL FILE 7 — Data Set S1. Download jvi.01846-21-s0007.xlsx, XLSX file, 0.02 MB [file jvi.01846-21-s0007.xlsx]

## Sheet: Area ratio of WT to TC27
The dataset of Fig. 3A and 3B: the comparison of Plaque area of NR-WT and NR-TC27
	Mean area		Ratio of mean area (WT/TC27)	Mean ratio
	WT (Natal RGN)	TC27 (Natal-RGN)
First assay	0.0963676	0.03146	3.06318	2.5223
Second assay	0.101671	0.0430238	2.36314
Third assay	0.0830681	0.0388063	2.14058

## Sheet: TC27(Natal RGN) plaque area 
	TC27(Natal RGN) plaque area
	First assay	Second assay	Third assay
	0.0266414	0.065601	0.0587258
	0.0297926	0.0541423	0.0360949
	0.0292197	0.0249226	0.0667469
	0.0340896	0.043543	0.0492724
	0.030652	0.0346625	0.0449754
	0.0297926	0.0401054	0.0398189
	0.0446889	0.0300791	0.034949
	0.0260685	0.0303655	0.034949
	0.0446889	0.0653145	0.0415377
	0.034949	0.0375272	0.0426836
	0.0346625	0.0845078	0.0323708
	0.0300791	0.0249226	0.0326573
	0.0286467	0.0260685	0.0243497
	0.0332302	0.0719033	0.034949
	0.0584393	0.0246362	0.0269279
	0.0197662	0.0300791	0.0372407
	0.0406783		0.0372407
	0.0541423		0.0340896
	0.0466942		0.0544288
	0.0498453		0.0578664
	0.026355		0.0386731
	0.0312249		0.0363813
	0.0352355		0.0604446
	0.0174745		0.0326573
	0.0189068		0.0684657
	0.017188		0.0504182
	0.0280738		0.0475536
	0.0229174		0.0418242
	0.0329437		0.0452618
	0.0295061		0.0260685
	0.034949		0.0360949
	0.0243497		0.0280738
	0.0223444		0.0289332
	0.0237768		0.022058
	0.034949		0.021485
	0.0246362		0.039246
	0.0260685		0.039246
	0.0269279		0.0340896
	0.0223444		0.0358084
			0.0326573
			0.0243497
			0.0315114
			0.0254956
Mean area	0.03146	0.0430238	0.0388063

## Sheet: WT (Natal RGN) plaque area
	WT (Natal RGN) plaque area
	First assay	Second assay	Third assay
	0.273863	0.103988	0.101123
	0.0343761	0.264409	0.123467
	0.209694	0.0601581	0.0481265
	0.226882	0.116879	0.0638822
	0.0552882	0.0103128	0.110003
	0.0289332	0.0994041	0.146385
	0.0381001	0.184771	0.0676063
	0.0421107	0.134067	0.157557
	0.140942	0.0819296	0.219147
	0.0676063	0.176464	0.123181
	0.0547152	0.140369	0.021485
	0.108285	0.0426836	0.0658875
	0.0366678	0.0295061	0.05271
	0.131488	0.078492	0.163286
	0.0618769	0.0338031	0.057007
	0.0710439	0.052137	0.1249
	0.0498453	0.09568	0.134926
	0.0802108	0.222299	0.0226309
	0.18162	0.101123	0.0320843
	0.103415	0.107998	0.0423971
	0.0670333	0.061304	0.0466942
	0.0804973	0.165578	0.152973
	0.0446889	0.0764867	0.0323708
	0.134926	0.169875	0.0292197
	0.0850808	0.0624499	0.108571
		0.0223444	0.0464077
		0.11516	0.0326573
		0.0340896	0.0670333
		0.185631	0.132921
		0.203105	0.0246362
		0.101409	0.065601
		0.0796379	0.0830755
		0.0994041	0.103128
		0.030652	0.0512776
		0.0148963	0.0507047
			0.104847
			0.0733356
			0.0423971
			0.114014
Mean area	0.0963676	0.101671	0.0830681
